# Supplementary material for: Association of Centre Quality Certification with Characteristics of Patients, Management, and Outcomes Following Carotid Endarterectomy or Carotid Artery Stenting
Source: J Clin Med. 2024 Jul 28;13(15):4407. doi: 10.3390/jcm13154407 (PMC11313300; doi:10.3390/jcm13154407)
Supplement: Supplementary file 1 [file jcm-13-04407-s001.zip]

Archive with 1 entries (1 files):
- jcm-3052805-supplementary.pdf
